# Supplementary material for: No Evidence of the Ego-Depletion Effect across Task Characteristics and Individual Differences: A Pre-Registered Study
Source: PLoS One. 2016 Feb 10;11(2):e0147770. doi: 10.1371/journal.pone.0147770 (PMC4749338; doi:10.1371/journal.pone.0147770)
Supplement: S1 Data — (XLSX) [file pone.0147770.s002.xlsx]

## Sheet: Data
Condition	Gender	MotVid	EffVid	MotOSPAN	EffOSPAN	OSPAN_1	OSPAN_2	OSPAN_3	OSPAN_4	OSPAN_5	OSPAN_6	OSPAN_7	OSPAN_8	OSPAN_9	OSPAN_10	OSPAN_Total	d	Q1	Q2	Q3	Q4
-1	F	8	9	8	8	1	0.333333	0.5	0	0.333333	1	0.333333	0.5	0	0	0.3	1.02018	8	3	3	4
-1	F	9	8	8	8	1	1	1	0	0	1	1	0.5	0.4	0	0.45	1.65137	7	9	6	3
1	M	6	6	7	8	1	1	0.75	0.4	0.666667	1	0.333333	0.25	0.2	0	0.475	0.729166	7	6	0	6
-1	F	9	8	7	5	1	1	0.75	0.4	0.333333	1	0.333333	0.25	0.2	0.166667	0.45	3.18644	4	9	9	2
-1	F	7	8	6	5	1	1	0	0	0.333333	1	0	0	0	0	0.225	1.17891	9	8	4	6
1	F	7	8	7	8	1	0.333333	0	0	0	1	0.333333	0	0.2	0	0.175	0.631185	7	3	2	8
1	M	5	2	4	6	1	0.666667	0.25	0.4	0	1	0.666667	0	0	0	0.275	0	8	6	0	9
-1	F	8	7	8	8	1	1	0.5	0	0	1	0.333333	0.75	0.4	0	0.375	3.18644	6	9	9	2
1	F	5	9	5	7	1	0.333333	0	0	0	1	0.666667	0	0	0	0.175	0	9	3	0	9
1	F	6	8	5	5	1	1	0	0	0	1	0	0.25	0	0	0.2	1.04693	7	5	1	8
-1	F	9	8	7	8	1	1	0.25	0	0.166667	1	0.333333	0.75	0.4	0.166667	0.4	3.50772	8	9	8	9
1	M	7	4	7	8	1	1	0	1	0.166667	1	1	0	0.6	0.333333	0.525	0	8	2	0	8
-1	M	7	9	8	8	1	0.333333	1	0.2	0.5	1	1	0.75	1	0	0.6	2.05422	9	9	8	3
-1	M	6	4	6	6	1	0	0	0	0.5	1	1	0.5	0	0.166667	0.325	2.88193	6	4	6	1
-1	M	6	6	6	6	1	1	0	0.4	0	1	0.333333	0	0	0	0.25	0	5	8	0	4
-1	F	9	8	8	8	1	1	1	0.4	0	1	0	1	1	0	0.55	1.39815	9	2	1	8
1	F	7	9	7	8	1	1	1	0	0.166667	1	1	0.5	0	0	0.425	-0.828509	9	0	0	9
-1	F	9	4	7	8	1	0.333333	0	0	0	1	0	0	0	0	0.125	1.73293	9	7	0	7
1	F	9	6	7	6	1	1	0	0	0	1	1	0.5	0.4	0.333333	0.4	0.421926	6	4	1	9
1	F	6	7	5	6	1	0.666667	0.5	0.4	0.166667	1	0.666667	0.5	0.8	0	0.475	1.52942	8	7	0	9
1	F	8	9	8	7	1	1	0	0.2	0	1	0.666667	0.5	0.2	0	0.325	0.291017	9	0	0	9
-1	F	5	7	8	7	1	1	0	0	0.333333	1	1	0.75	0.4	0.333333	0.475	2.56064	7	9	9	0
-1	F	8	6	7	8	1	1	0.5	0.6	0	1	1	0.25	0.2	0	0.425	2.44128	8	9	8	4
-1	F	7	7	7	6	1	1	0.25	0.4	0.333333	1	1	0.25	0.2	0.166667	0.45	1.52942	7	8	6	5
1	F	9	5	8	8	1	0.333333	0.25	0.4	0.5	1	1	0.75	0.2	0.666667	0.55	0	9	5	0	9
-1	F	4	6	6	7	1	1	0.75	0.4	0	1	1	0.25	0.2	0.166667	0.45	1.91451	4	9	5	2
1	F	9	8	8	8	1	1	0.5	0.2	0	1	0.666667	0.5	0.2	0.333333	0.425	1.32505	8	0	1	9
1	F	8	8	7	8	1	1	0.5	0.4	0.5	1	1	0.75	0.4	0	0.55	0	9	5	0	7
-1	M	2	6	4	7	1	1	0.5	0.8	0.166667	1	1	0	0.6	0	0.5	0.827711	7	8	5	5
-1	M	9	9	8	8	1	1	0.5	0.4	0	1	1	0.5	0	0.166667	0.425	2.35793	5	9	9	0
1	F	6	8	6	8	1	1	0.5	1	0.166667	1	0.666667	0.25	0.2	0	0.475	1.02018	8	7	4	8
1	F	9	9	8	8	1	1	0.5	0.2	0.166667	1	0.666667	0.5	0.2	0	0.4	-0.142506	9	0	0	9
-1	M	7	7	8	8	1	0.333333	0.25	0	0	1	0.666667	0.25	0.4	0	0.275	1.39815	9	9	6	5
-1	F	6	7	6	5	1	0.333333	0	0	0.166667	0	0.333333	0	0	0	0.125	1.87543	5	7	5	5
1	F	9	8	7	6	1	0.666667	0.75	0	0	1	1	0.25	0	0.333333	0.375	-0.482494	8	0	5	9
1	F	9	7	6	7	1	0.666667	0.75	0.2	0.333333	1	1	1	0.4	0	0.525	0	8	3	7	5
-1	M	9	7	8	7	1	0.333333	0.5	0.6	0	1	0.666667	0.5	0.2	0.333333	0.425	2.35793	9	9	9	0
1	F	7	8	7	8	1	0.333333	0.5	0.6	0	0.5	0.666667	0.5	0.2	0.166667	0.375	0.282216	8	2	1	8
-1	F	9	6	7	8	1	0.666667	0.5	0	0	1	0.666667	0.75	0	0	0.325	1.73213	6	9	7	2
1	F	9	8	8	8	1	1	1	0.2	0	1	1	1	0.4	0.166667	0.55	0.693865	8	2	0	9
1	F	9	8	8	7	1	0.333333	0.25	0.2	0	1	0.666667	0	0	0	0.225	0	8	8	0	9
-1	F	8	6	7	7	1	0.333333	0.5	0.4	0.333333	1	0.666667	0.5	0	0.166667	0.4	1.55688	9	5	3	8
-1	F	8	8	7	8	1	1	0.5	0	0.166667	1	0.666667	0.25	0	0	0.325	1.35417	8	7	6	1
1	F	6	7	7	8	1	0.666667	0.5	0	0	1	0.666667	0.5	0	0	0.3	0.570438	8	9	4	9
1	F	7	6	7	8	1	0.666667	0.75	0.6	0.333333	1	1	1	0.2	0.5	0.625	0.282216	8	1	0	5
-1	F	7	8	8	8	1	0.333333	0.5	0	0	1	0.666667	0	0	0	0.225	1.52942	7	9	4	5
1	M	6	6	8	8	1	0.666667	0.5	0.2	0.333333	1	0.666667	0	0.2	0.333333	0.4	0.321287	8	1	1	1
1	F	5	9	7	8	1	0.333333	0	0	0.166667	1	0.666667	0	0.4	0.333333	0.3	0.142506	9	9	6	9
-1	F	9	7	8	7	1	1	0.25	0	0.166667	1	0.333333	0.5	0	0.166667	0.325	0.142506	8	1	2	2
1	F	9	9	8	8	0.5	1	0.5	0.8	0.166667	1	1	0.25	0.4	0.166667	0.5	0.321287	9	0	1	9
-1	F	5	6	6	7	1	1	0.5	0.8	0.166667	1	0.333333	0.25	0.2	0.5	0.5	1.19544	7	5	6	2
1	F	8	7	8	7	1	1	0	0.4	0.333333	1	0.333333	0.75	0.2	0	0.4	0.871672	6	8	4	5
-1	F	7	5	6	7	1	1	0.25	0	0	1	0.666667	0.5	0	0	0.3	2.35793	6	3	4	3
-1	F	7	4	6	5	1	1	1	0.6	0.5	1	1	0	0.6	0.166667	0.6	1.22064	6	5	3	0
1	F	7	6	7	7	1	1	0	0.4	0.333333	1	0.666667	0.75	0.6	0.166667	0.5	1.39815	5	8	5	4
1	M	7	9	8	8	1	0.666667	1	0.2	0	1	0.333333	0.5	0.4	0	0.4	1.04693	7	9	6	5
1	F	7	5	5	6	1	0.333333	0.5	0	0	1	0.333333	0.5	0	0.166667	0.275	0	8	0	0	9
-1	F	7	2	7	8	1	0.333333	0.25	0	0	1	0.333333	0	0.2	0	0.2	0.30724	5	2	0	3
-1	M	9	7	8	8	1	1	0	0	0	1	0	0.25	0.2	0	0.225	2.19672	9	6	5	1
1	F	6	4	5	5	1	1	0.75	0.2	0.166667	1	0.666667	0.25	0	0.5	0.45	0.947084	6	8	5	8
1	M	6	6	6	8	1	1	1	0.6	0.166667	1	0.666667	0.75	0	0.333333	0.55	1.02018	6	7	7	8
1	M	7	7	7	8	1	1	0.5	0	0	1	0.666667	0.25	0	0	0.3	1.16249	8	7	9	7
-1	F	4	6	5	5	1	1	0.75	0.2	0.5	1	1	1	0.4	0	0.575	2.18806	8	9	7	2
-1	F	9	8	8	8	1	1	0.75	0.4	0.5	1	0.666667	1	0.4	0.333333	0.625	3.18644	8	7	7	0
-1	M	7	3	6	5	1	1	0.75	0	0	1	1	0.5	0.4	0	0.425	2.02395	8	0	0	7
1	F	9	9	8	8	1	0	1	0	0.5	1	1	0	0	0	0.35	0.712943	9	8	1	9
1	F	9	8	7	7	1	1	0.5	0	0	1	0	0	0.2	0	0.25	0.13971	8	9	0	9
1	M	7	8	6	8	1	1	1	0.2	0	1	0.666667	1	0.2	0	0.475	1.00376	8	4	0	9
-1	F	9	4	8	8	1	0.666667	0.25	0	0	1	0.333333	0.25	0.2	0	0.25	2.81386	9	9	2	0
-1	M	7	9	6	8	1	1	0.5	0.6	0.666667	1	0	0.75	0.4	0.5	0.6	2.56064	9	9	9	0
1	M	8	8	8	8	1	0.333333	0.5	0	0.166667	1	1	0.75	0.2	0	0.375	0.421926	9	6	8	9
-1	F	9	8	8	8	1	0.666667	0.5	0	0	0.5	0	0.25	0	0	0.2	0.871672	9	6	6	0
1	F	7	5	6	8	1	0.666667	0	0.4	0	1	0.666667	0.25	0.2	0	0.3	1.1498	6	9	7	6
-1	M	6	6	7	8	1	0.333333	0.25	0	0	1	0	0	0.4	0	0.2	2.81386	7	5	2	2
-1	M	8	5	6	6	1	0.333333	0	0.2	0.166667	1	0	0.5	0.4	0	0.275	1.19544	7	9	4	0
1	F	8	7	5	7	1	1	0.5	0	0.333333	1	1	0.75	0.4	0.333333	0.525	1.04693	8	0	0	9
1	F	4	4	4	3	1	1	0.5	0.4	0.5	1	0.666667	0.75	0.8	0.166667	0.6	0.253219	7	0	2	9
-1	F	9	5	8	8	0.5	0.333333	0.25	0	0	1	0.333333	0	0	0	0.15	0.282216	9	7	0	5
-1	F	7	7	6	6	1	0.333333	0	0.2	0.166667	1	0.666667	0.25	0	0	0.25	3.13515	9	7	6	2
1	F	7	6	8	7	1	0.666667	0.25	0	0.166667	1	0.666667	0.5	0	0	0.3	1.32505	7	7	5	9
-1	M	5	5	6	6	1	1	0.5	0	0.333333	1	1	1	0.2	0	0.475	0.142506	5	8	8	2
1	M	9	9	8	6	1	0	0.75	0	0	1	0.333333	0	0	0	0.2	-0.967422	9	9	3	9
1	M	5	6	4	7	1	1	0	0.4	0.333333	1	1	1	0.2	0.833333	0.6	0.712943	9	6	0	9
-1	M	6	3	6	5	1	0.666667	1	0	0.333333	1	1	0.5	0	0.166667	0.45	2.18267	6	7	4	3
-1	F	7	8	8	8	1	0.666667	0.25	0.2	0.333333	1	0.666667	0.5	0.6	0	0.425	0.282216	9	7	0	8
1	F	8	9	7	7	1	0.333333	0	0	0	1	0.333333	0.25	0	0	0.175	0	9	0	0	9
-1	F	5	4	5	8	1	1	0	0.4	0	1	0.666667	0.25	0.8	0.5	0.475	1.04693	9	9	6	1
-1	F	8	7	7	5	1	0.333333	0	0	0.166667	1	0	0.25	0.4	0	0.225	1.65137	5	7	5	3
1	F	8	7	6	7	1	1	0.5	0.8	0.166667	1	1	0.5	0.2	0.5	0.575	0.828509	8	8	3	8
1	M	9	4	7	7	1	1	0.25	0	0	1	0.666667	0.25	0.6	0	0.35	0	8	0	0	0
-1	M	8	7	6	7	1	1	1	0.2	0	1	0.666667	1	0.4	0	0.5	1.50286	7	9	4	3
-1	M	6	7	6	5	1	0.333333	0.75	0	0.333333	1	1	0.5	0.6	0	0.45	1.36035	6	4	3	6
1	F	6	8	7	8	1	0.666667	0.5	0.4	0.333333	1	1	0	0	0.166667	0.4	0.570438	7	9	3	7
1	M	7	6	6	7	1	1	0.25	0.8	0	1	0.666667	0.5	0.2	0	0.425	0.142506	5	2	4	7
-1	F	6	2	2	4	1	0.666667	0.5	0.2	0	1	0.333333	1	0.4	0	0.4	3.50772	7	7	0	3
-1	M	7	5	6	7	1	0	0.75	0	0	1	1	0.25	0	0	0.275	1.39815	7	3	3	5
1	F	8	9	8	7	1	1	0	0.6	0	1	0	1	0	0	0.35	-0.421926	9	0	0	9
1	M	7	6	6	8	0	0	0	0	0	1	0	0	0	0	0.05	0	9	6	0	9
1	F	7	5	7	7	1	1	0.5	0	0.166667	1	0.333333	0.75	0	0.333333	0.4	0.631185	6	8	7	8
-1	M	6	5	6	7	1	0.666667	0.75	0.2	0.166667	1	0.666667	0.5	0.4	0.333333	0.475	0.570438	9	3	0	3
1	F	9	8	8	8	1	1	0	0	0	1	0	0	0	0	0.175	0.712943	8	0	0	7
-1	M	9	4	7	8	1	0	0	0	0.333333	1	0	0.5	0	0	0.2	0.861455	9	7	5	0
1	M	6	5	5	5	1	1	0.75	0.8	0.166667	1	1	0.5	0.6	0	0.575	1.19544	6	1	4	5
-1	M	8	7	7	7	1	1	0.75	0	0	1	0.666667	0.5	0	0	0.35	1.8101	5	9	5	3
1	F	4	7	5	7	1	0.666667	0	0	0	1	0.666667	0.5	0	0	0.25	0	7	2	2	5
1	M	7	7	6	8	1	0.666667	0.5	0	0.666667	1	0.666667	0.5	0.2	0.333333	0.475	0.693865	6	9	1	9
-1	M	5	5	7	7	1	0	0.25	0.2	0	1	0.333333	0.25	0.6	0	0.275	0.291017	6	9	3	4
-1	M	7	7	7	8	1	0	0	0	0	1	0	0	0	0	0.1	2.35793	4	5	8	1
-1	F	7	5	7	7	1	1	0.5	0.6	0.166667	1	0.666667	0	0.4	0	0.425	-0.321287	7	7	5	6
1	F	6	9	5	5	1	0	0.5	0	0	1	0	0.5	0	0	0.2	0.589456	8	7	0	9
-1	F	8	8	6	5	1	0.333333	0	0	0	1	0	0	0	0	0.125	2.05422	6	8	6	4
1	F	6	3	4	6	1	0.666667	0	0.6	0	1	0.333333	1	0.4	0	0.4	0.871672	9	9	6	3
-1	M	9	1	8	8	1	0.666667	0	0.2	0.333333	1	0.666667	0.5	0.4	0.166667	0.4	1.04693	9	7	4	7
1	M	7	6	6	7	1	1	0.5	0.4	0.166667	1	1	1	0.4	0	0.525	-0.142506	9	0	0	9
-1	F	8	8	8	8	1	0.333333	0.5	0	0	1	0.333333	0.25	0	0.166667	0.25	0.282216	8	7	3	5
1	M	4	7	4	7	1	1	0.25	0.6	0.333333	1	0.666667	0	0.4	0.5	0.5	0.455931	9	6	0	8
1	M	6	8	6	6	1	0	0.25	0	0	1	0.333333	0	0	0	0.15	0.430727	8	8	4	8
-1	F	9	0	8	8	1	1	0	0.2	0.166667	1	0.333333	0.5	0	0	0.3	1.35417	6	8	5	4
1	M	6	2	6	6	1	1	0.25	0.4	0.166667	1	1	0.75	0.2	0	0.45	0.430727	7	1	2	6
-1	M	5	4	6	6	1	1	1	0.4	0.333333	1	0.666667	1	0	0.5	0.6	0.90442	6	7	2	0
1	F	6	5	4	6	1	0.333333	0.5	0.4	0	1	1	0	0.2	0	0.325	1.1498	5	5	2	3
-1	F	8	5	7	8	1	0.666667	0.5	0	0.333333	1	0.666667	0.5	0.2	0.166667	0.4	1.02018	8	8	6	0
1	F	5	6	5	5	1	1	0.5	0	0.166667	1	1	0.25	0.4	0.166667	0.425	0.967422	9	3	0	8
-1	M	5	7	6	7	1	1	0.75	0	0.333333	1	0.666667	0.25	0	0.333333	0.425	1.65137	7	8	3	3
-1	F	9	6	5	7	1	1	0	0.2	0.333333	0.5	0.666667	0.25	0	0.333333	0.35	1.50286	9	9	2	0
1	M	7	7	6	7	1	1	0.5	0.8	0.5	1	1	1	0.6	1	0.8	0.564432	8	4	2	6
-1	M	8	8	8	8	1	1	0.5	0.2	0	1	0.666667	0.25	0.4	0.5	0.45	0.729166	7	9	5	3
1	M	5	4	5	6	1	1	0	0.4	0	1	0.333333	0.25	0.2	0	0.3	0.142506	7	4	1	9
1	F	5	5	6	8	1	1	0	0	0.333333	1	1	0	0	0	0.3	1.10713	9	5	5	0
-1	F	8	7	7	7	1	1	0	0	0	1	0	0	0.4	0	0.225	1.24964	9	5	2	6
-1	F	8	6	7	7	1	1	0.25	0.4	0	1	0.333333	0.5	0	0	0.325	1.8101	7	2	5	2
-1	F	4	7	2	4	0.5	0.333333	0.25	0.4	0	1	0.333333	0	0	0	0.2	0.377966	7	3	0	7
1	F	8	7	8	8	1	1	0.25	0	0.166667	1	0	0.25	0.4	0.166667	0.325	0.564432	8	9	0	9
-1	M	9	9	8	8	1	1	0.25	0.2	0	1	1	0.25	0	0	0.325	1.73213	9	7	5	5
1	M	7	7	6	7	1	1	0.5	0	0	1	1	0.25	0.2	0	0.35	0.625797	9	8	3	8
-1	F	5	6	6	6	1	0.333333	0.25	0	0.166667	1	0.333333	0.25	0.4	0	0.275	1.19544	8	9	4	2
1	F	9	7	5	8	1	1	0.25	0	0.333333	1	0.666667	0.75	0.2	0.166667	0.425	0.967422	9	0	0	9
-1	M	7	6	6	5	1	0	0.5	0.6	0	1	1	0.5	0.4	0	0.4	1.19544	8	8	6	4
1	F	7	6	7	7	1	1	0	0.4	0	1	0.666667	0.5	1	0.333333	0.5	0	7	9	5	1
-1	M	7	9	8	8	1	0	0	0	0	1	0	0	0	0	0.1	3.50772	4	9	9	0
1	M	8	3	3	7	1	1	0	0.6	0	1	0.666667	0.25	0	0	0.325	0.175254	9	4	0	0
-1	M	8	8	8	8	1	0.333333	0.25	0.2	0.666667	1	1	0.75	0.8	0.333333	0.575	-0.142506	7	2	2	7
1	M	4	7	6	8	1	1	0.25	0.6	0.5	1	1	0.75	0.6	0.166667	0.6	0.536694	8	9	4	9
-1	M	8	5	7	8	1	1	0.5	0	0	1	1	0.5	0.4	0	0.4	0.282216	6	4	5	4
-1	M	7	7	8	7	1	1	0	0	0.5	1	0.666667	0.5	0.4	0.666667	0.5	0.861455	8	0	1	9
1	M	7	2	6	6	1	0.666667	0.5	0	0	0.5	0.666667	0.25	0	0	0.25	0.148511	8	7	6	7
-1	F	6	5	6	7	1	0.666667	0.25	0	0	1	0.666667	0.5	0.4	0.166667	0.35	2.18806	9	9	8	1
1	M	9	9	8	8	1	0.333333	0	0.4	0.666667	1	0.666667	0.5	0	0.166667	0.4	0.693865	7	2	2	8
1	M	6	6	7	6	1	1	0	0	0.333333	1	0.666667	0.5	0	0.166667	0.35	1.36035	8	3	2	7
1	M	9	6	7	8	1	1	0.25	0	0	1	1	0.25	0	0	0.3	-0.291017	9	0	0	8
1	M	7	6	7	7	1	0	0	0	0.166667	1	0	0	0	0	0.125	1.1498	7	9	1	9
-1	M	1	4	6	7	1	1	1	0.4	0	1	1	0.5	0	0	0.45	2.35793	3	9	9	0
1	F	7	5	6	7	1	1	0.25	0.4	0.166667	1	0.666667	1	0.2	0	0.45	0	8	4	1	9
-1	F	9	4	7	7	1	0.666667	0.25	0.2	0	1	0.666667	0.25	0.6	0	0.35	0.712943	7	9	4	4
-1	F	8	7	7	8	1	0.333333	0.25	0	0.333333	1	0	1	0.2	0.833333	0.45	2.56064	7	3	6	5
1	F	6	5	7	8	1	0.333333	0	0	0	1	0	0	0.2	0	0.15	1.02018	3	2	8	8
-1	F	6	8	8	8	1	0.666667	0	0	0	1	0.666667	0.5	0	0	0.25	1.73213	9	9	6	2
-1	F	4	6	5	7	1	0.333333	0.25	0	0.166667	1	1	0.5	0	0	0.3	0.693865	5	4	6	5
1	F	7	8	7	8	1	1	0.5	0	0	1	0.666667	0.75	0	0	0.35	0.712943	8	6	7	9
-1	M	6	7	6	7	1	1	0.25	0	0	1	1	0.25	0	0	0.3	1.10713	6	8	7	2
-1	F	9	6	8	8	1	1	1	0	0	1	0.666667	0.5	0	0	0.375	0.871672	9	8	8	0
-1	F	8	6	7	8	1	0.333333	0	0.4	0	1	0.666667	0.25	0	0.333333	0.3	1.65137	5	9	8	0
1	F	8	6	8	8	1	1	1	0	0.166667	1	0.333333	0.75	0	0.166667	0.425	1.8101	4	7	2	2
-1	F	7	7	8	8	1	1	0.25	0.4	0	1	0.666667	0.5	0.4	0	0.4	2.02395	9	7	6	3
1	M	7	6	7	8	1	1	0.5	0.4	0.333333	1	0.666667	1	0	0.166667	0.5	0.321287	5	0	1	5
1	M	6	5	6	6	1	0.333333	0.5	0	0.5	1	1	0.5	0.2	0	0.4	1.04693	7	7	3	8
-1	F	7	3	7	8	1	1	0.5	0.4	0	1	0.666667	0.25	0.8	0.333333	0.5	-0.253219	7	0	0	3
1	F	8	8	8	8	1	1	1	0.2	0	1	1	0	0	0	0.375	1.08093	8	0	0	7
-1	F	8	3	6	6	1	0	0.5	0	0.333333	1	1	1	0	0	0.375	0.589456	7	4	0	8
1	M	9	9	8	8	1	1	0.25	0	0	1	0.333333	0	0.2	0.333333	0.3	0.377966	8	8	7	9
-1	M	9	6	6	7	1	1	0	0	0.166667	1	0	0	0.2	0	0.225	1.87543	6	9	6	0
1	M	9	6	8	7	1	1	0	0.4	0.166667	1	0.333333	0.5	0	0.5	0.4	0.76471	7	0	4	4
1	F	7	7	8	7	1	0.666667	0.5	0	0	1	0.333333	0.5	0	0	0.275	0.712943	5	1	2	8
-1	M	8	8	7	8	1	1	0.25	0	0	1	0	0	0.2	0	0.225	1.73213	8	8	4	6
-1	F	7	8	8	8	1	0	0.25	0	0.333333	1	0	0.75	0.2	0	0.275	3.50772	1	9	5	7
1	F	9	6	8	8	1	0.333333	0	0	0	1	1	0	0	0.166667	0.225	0	8	1	0	9
-1	F	8	7	6	7	0.5	1	0.5	0	0.333333	1	0.666667	0.5	0.2	0	0.375	2.56064	8	7	5	0
1	M	7	7	6	7	1	1	0.5	0	0	1	0.333333	0.5	0.2	0	0.325	1.17891	7	1	4	3
-1	F	8	8	8	8	1	1	0	0.4	0	1	1	0	0.2	0.166667	0.35	2.18267	8	6	5	4
1	F	9	9	8	8	1	1	0.25	0.4	0.5	1	1	1	0.8	0.166667	0.625	0.321287	9	0	0	9
-1	F	8	4	6	8	1	0.666667	0.5	0.2	0.166667	1	0.333333	0.5	0.2	0.333333	0.4	2.81386	3	9	7	0
1	M	7	7	6	8	1	1	0.5	0.4	0.5	1	0.666667	0.5	0.8	0.333333	0.6	1.19544	7	1	2	9
1	M	8	8	7	8	1	0.666667	0.25	0.4	0.166667	0.5	0.666667	0.5	0.2	0	0.35	1.1498	9	9	0	9
-1	F	9	8	8	8	1	1	1	0	0.166667	1	1	0	0	0	0.375	1.02018	7	9	6	2
-1	M	6	7	5	7	1	0.666667	0.5	0.6	0	1	0.666667	1	0.6	0.166667	0.525	1.52942	9	9	7	1
1	F	9	7	8	8	1	1	1	0.2	0.666667	1	1	0.75	0.8	0.833333	0.775	0.175254	8	9	0	9
-1	F	6	5	7	8	1	1	0.5	0.6	0.666667	1	0.333333	0.5	0.4	0	0.525	1.98535	9	0	0	4
-1	F	7	5	7	6	1	1	0.25	0.2	0.166667	1	0.666667	1	0	0.333333	0.45	2.18806	8	9	7	1
1	F	6	1	6	6	1	0.666667	0.5	0	0	1	1	0	0	0	0.275	0.282216	9	5	0	9
-1	M	7	5	6	5	1	0.333333	0.75	0	0.166667	1	0.333333	0	0	0.166667	0.275	1.35417	7	9	7	3
1	F	7	7	6	5	1	0	0.5	0.4	0.5	1	1	0	0.2	0.166667	0.4	0.282216	8	6	4	5
-1	F	7	4	7	7	1	0	0.25	0.2	0	1	0	0	0	0	0.15	1.04693	8	6	5	2
1	F	5	7	4	5	1	0.333333	0.5	0	0	1	0.666667	0	0	0	0.225	0.789913	7	5	1	7
1	M	7	2	7	8	1	1	0.75	0	0.333333	1	1	0.5	0.4	0.333333	0.525	1.32505	7	0	6	3
-1	F	8	3	8	7	1	0.666667	0.25	0	0.5	1	0.666667	0.75	0.6	0.166667	0.475	2.44128	4	2	0	0
-1	M	5	4	6	7	1	0.333333	0.25	0.4	0.5	1	0.666667	0.5	0.6	0.166667	0.475	1.17891	9	9	4	0
1	F	9	7	4	6	1	1	0.5	0.2	0.333333	1	0.666667	0.5	0.4	0	0.45	-0.142506	8	0	1	8
1	F	7	7	5	7	1	1	0.25	0.4	0.166667	1	0.333333	0	0.6	0	0.375	0.827711	8	0	1	9
1	M	7	8	7	8	1	0.666667	0.25	0	0.166667	1	0.333333	0	0.4	0.5	0.35	0	9	0	0	0
1	F	8	6	7	8	0.5	0.333333	0.5	0.2	0.5	1	0.666667	0.25	0.2	0.333333	0.4	1.16249	9	3	0	9

## Sheet: Variables
Condition (-1: Control; +1: Depletion)
Gender (M: Male; F: Female)
Video Task
	MotVid
		How motivated are you to do well on this task? (0: Not at all to 9: A lot)
	EffVid
		How much effort did you put into this task? (0: None to 9: A lot)
OSPAN
	MotOSPAN
		How motivated are you to do well on this task?” (0: Not at all to 9: A lot)
	EffOSPAN
		How much effort did you put into this task?” (0: None to 9: A lot)
	Performance (proportion correct)
		OSPAN_1 (set size 2)
		OSPAN_2 (set size 3)
		OSPAN_3 (set size 4)
		OSPAN_4 (set size 5)
		OSPAN_5 (set size 6)
		OSPAN_6 (set size 2)
		OSPAN_7 (set size 3)
		OSPAN_8 (set size 4)
		OSPAN_9 (set size 5)
		OSPAN_10 (set size 6)
		OSPAN_Total (main dependent variable)
Video Task Memory Test Accuracy (d-prime)
	d
Video Task Questions
	Q1: How well did you follow the instructions during the video task? (0: Not at all to 9: Entirely)
	Q2: Did you think we were going to ask you about the words later in the experiment? (0: Not at all to 9: Absolutely)
	Q3: When you saw the words in the video, how hard did you try to remember them? (0: Not at all to 9: A lot)
	Q4: When you saw the words in the video, how hard did you try to ignore the words? (0: Not at all to 9: A lot)
